# Supplementary material for: Activity of New Synthetic (2-Chloroethylthio)-1,4-naphthoquinones in Prostate Cancer Cells
Source: Pharmaceuticals (Basel). 2021 Sep 22;14(10):949. doi: 10.3390/ph14100949 (PMC8540265; doi:10.3390/ph14100949)
Supplement: Supplementary file 1 [file pharmaceuticals-14-00949-s001.zip]

Archive with 1 entries (1 files):
- pharmaceuticals-1321029-supplementary.pdf
